# Supplementary material for: Obstructive Sleep Apnea Syndrome In Vitro Model: Controlled Intermittent Hypoxia Stimulation of Human Stem Cells-Derived Cardiomyocytes
Source: Int J Mol Sci. 2022 Sep 7;23(18):10272. doi: 10.3390/ijms231810272 (PMC9499466; doi:10.3390/ijms231810272)
Supplement: Supplementary file 1 [file ijms-23-10272-s001.zip]

Archive with 2 entries (2 files):
- Video S2.wmv
- Video S1.wmv
